# Supplementary material for: Screening the Significant Hub Genes by Comparing Tumor Cells, Normoxic and Hypoxic Glioblastoma Stem-like Cell Lines Using Co-Expression Analysis in Glioblastoma
Source: Genes (Basel). 2022 Mar 15;13(3):518. doi: 10.3390/genes13030518 (PMC8951270; doi:10.3390/genes13030518)
Supplement: Supplementary file 1 [file genes-13-00518-s001.zip]

Archive with 1 entries (1 files):
- genes-1614549-supplementary.pdf
